# Supplementary material for: Metixene is an incomplete autophagy inducer in preclinical models of metastatic cancer and brain metastases
Source: J Clin Invest. 2023 Dec 15;133(24):e161142. doi: 10.1172/JCI161142 (PMC10721147; doi:10.1172/JCI161142)
Supplement: Supporting data values [file jci-133-161142-s053.xlsx]

## Sheet: Figure 1
Cell Viability
BTBR 24h					BTBR 48h					MDABR 24h					MDABR 48h
Control	5	10	15		Control	5	10	15		Control	5	10	15		Control	5	10	15
167638	148862	118932	89999.9		377422	339845	285354	202393		3198	3091	1935	1187		2655	2200	1303	493
165262	154410	111468	114384		360056	332882	336875	190929		3083	2921	1918	1341		3233	2161	871	440
161585	148739	120989	108207		341815	322434	271431	188311		3101	2691	1937	1041		2768	2263	989	450
										3259	2823	2350	1126		2616	2172	1505	467
										3437	2976	2501	1125		2511	2200	1852	469
										3244	3023	2576	1119		2364	2117	2159	613
Caspase 3/7
BTBR 24h					BTBR 48h					MDABR 24h					MDABR 48h
Control	5	10	15		Control	5	10	15		Control	5	10	15		Control	5	10	15
1842	2073	2759	8619		2272	2302	2781	17657		1538	1430	2797	2633		1710	2903	2374	5247
1893	2129	2587	7509		2060	2462	4489	19368		1316	1391	2357	2730		1815	2718	4151	5854
1791	2031	2154	7668		2487	2065	3435	14500		1404	1743	2398	2725		1719	1769	1919	2853
Caspase 8
BTBR					MDABR
Control	5	10	15		Control	5	10	15
182	1408	217	799		320	334	357	1061
162	169	246	842		389	382	358	408
149	721	207	676		321	351	332	391
Caspase 9
BTBR					MDABR
Control	5	10	15		Control	5	10	15
499	635	930	3442		617	606	668	1085
538	628	867	3074		659	607	638	1004
592	600	887	3276		598	620	749	1025

## Sheet: Figure 2
Tumor weight					Tumor volume															Cleaved caspase 3					Bioavailability
Control	0.1 mg/kg	1.0 mg/kg				Week 1														Control	0.1 mg/kg	1.0 mg/kg				Plasma (ng/mL)	Brain (ng/g)
0.454	0.073	0.076			Control	196	171.5	87.5	171.5	87.5	62.5	171.5	32	126	48	108	56			1.88679	41.9672	80.2885			Control	0	0
0.264	0.023	0.078			0.1 mg/kg	62.5	62.5	62.5	0	108	4	126	32							2.26904	52.2013	55.4794			Control	0	0
0.319	0.135	0.029			1.0 mg/kg	62.5	4	32	87.5	108	62.5	62.5	108							3.23887	54.6341	67.4419			Control	0	0
0.455	0.054	0																							Control	0	0
0.8	0.198	0				Week 2																			1 hour	3.4	28.3
0.095	0.282	0.015			Control	256	117	87.5	126	196	126	253.125	105.875	171.5	56	135	106.25								1 hour	5.6	73.6
0.717	0.048	0.039			0.1 mg/kg	62.5	56	62.5	0	196	4	364.5	62.5												1 hour	20.2	203
0.206	0.345	0.036			1.0 mg/kg	62.5	32	83.1875	126	108	44	108	62.5												3 hours	0	13.9
0.545																									3 hours	0	27.5
0.848						Week 3																			3 hours	0	4.8
0.2					Control	196	108	48	117	56	56	245	56	162	64	171.5	112.5								6 hours	0	1.9
0.71					0.1 mg/kg	62.5	56	40	6	171.5	0	62.5	68.75												6 hours	0	1.6
					1.0 mg/kg	75	56	100	144	62.5	32	171.5	62.5												6 hours	0	1.5
																									12 hours	0	0
						Week 4																			12 hours	0	0
					Control	343.188	169	200.688	169	171.5	500	465.75	70.875	245	112.5	500	368								12 hours	0	0
					0.1 mg/kg	117	105.875	32	13.5	307.062	33.6875	368	196
					1.0 mg/kg	108	100	225	144	32	62.5	62.5	32
						Week 5
					Control	550	320	379.312	368	196	816.75	526.5	126	269.5	198	578.812	700
					0.1 mg/kg	62.5	56	40	6	307.062	45.5625	384	256
					1.0 mg/kg	108	13.5	245	144	0	21.4375	0	13.5
						Week 6
					Control	352	405	445.5	352	105.875	1183	1568	100	171	245	700	799.312
					0.1 mg/kg	108	87.5	40	20.25	208.25	50.625	208.25	307.062
					1.0 mg/kg	108	40	320	112.5	0	0	0	4

## Sheet: Figure 3
	Control								Metixene
Week 1	6.96782	6.19608	7.15338	8.40312	7.72906	6.3888	7.47647		7.04398	5.99955	7.89859	7.69892	7.4634	6.94096	5.97796	6.039
Week 3	9.17898	8.67943	7.77816	8.89042	8.55871	6.62754	6.54388		7.5476	8.2014	8.42325	8.32015	6.6685	9.39794	7.75921	7.9184
Week 6	10.4683	9.55267	8.75435	10.3655	9.87506	9.99388	8.4456		9.13033	7.69798	8.11059	9.99255	9.5092	8.73239	8.5682	7.67139

## Sheet: Figure 5
Figure 5A							Figure 5B						Figure 5D
Ratio LC3 II/I							10 min						Control	CQ	MTXN	MTXN+CQ
C	10	15	30	45			C	M	CQ	M+CQ			80.0755	6537.04	5256.54	7221.59
1	1.12661	1.24474	1.1544	1.54246			1	2.61935	1.84641	1.55738			135.179	6299.96	6296.52	7679.1
1	1.77938	1.59839	1.65137	1.50801			1	2.52654	1.14326	3.62235			107.721	6696.46	5882.4	8889.66
1	1.51201	1.47734	1.15222	1.81228			1	2.57295	1.49483	2.58986
							1h
							C	M	CQ	M+CQ			Figure 5E
							1	2.23478	1.28909	2.42201			Control	CQ	MTXN	MTXN+CQ
							1	2.09157	2.51591	3.19733			107	10309.2	9640.07	32263.8
							1	2.46591	1.9025	2.30967			134.4	10987.3	11442.1	14749.2
													91.1936	12520.8	15656.5	29897.4
							3h
							C	M	CQ	M+CQ
							1	1.63944	1.73905	4.01707
							1	1.41924	1.08451	2.30856
							1	1.68729	1.33178	3.65228

## Sheet: Figure 6
BTBR							MDABR
LC3							LC3
C	2	5	10	15			C	2	5	10	15
1	1.95426	3.4757	8.66727	8.86122			1	2.5251	5.17924	6.49106	6.75607
1	2.84422	5.43038	4.62756	9.69667			1	10.5194	10.4616	12.163	12.0123
1	2.5536	3.54675	7.36118	8.58968			1	8.80331	13.5656	14.1345	18.3918
p62							p62
C	2	5	10	15			C	2	5	10	15
1	1.18233	2.17802	2.25575	2.22016			1	1.56921	1.32779	1.72684	2.39075
1	1.04044	0.805676	2.4537	3.05815			1	1.62867	1.83255	2.00209	2.21656
1	1.81076	1.28795	2.19201	2.54336			1	1.04546	1.26359	1.42654	1.86565

## Sheet: Figure 7
Figure 7A							Figure 7B							Figure 7C
BTBR							MDABR							NDRG1
pNDRG1							pNDRG1								NDRG1 VC			NDRG1 KO
C	2	5	10	15			C	2	5	10	15			Control	1	1	1	0.076207	0.303965	0.0506992
1	1.64373	1.82469	2.00522	2.10938			1	1.22524	1.46425	1.52076	1.77148			2	1.46828	0.881553	0.96877	0.0981971	0.482522	0.084376
1	1.28967	1.03641	1.42193	1.61419			1	0.636684	1.53031	1.94617	2.44028			5	1.74821	1.48487	1.51404	0.205121	0.57522	0.122649
1	1.17765	1.20581	1.19827	1.54751			1	1.40184	1.78565	1.59694	1.93832			10	2.26299	1.19965	1.60423	0.705919	0.458592	0.516898
														15	2.21515	1.82365	1.11478	1.23213	0.385973	0.547477
NDRG1							NDRG1							LC3 II/I
C	2	5	10	15			C	2	5	10	15				NDRG1 VC			NDRG1 KO
1	1.16412	1.25671	1.02972	1.28618			1	1.1775	1.49006	1.55097	1.88878			Control	1	1	1	0.398612	0.465206	0.270304
1	1.09911	0.853361	1.11326	1.32309			1	1.31003	1.86764	2.22688	2.28639			2	1.91743	1.84205	1.42207	0.709877	0.198242	0.004224
1	0.889837	0.861385	0.905598	1.35185			1	1.59999	1.7655	2.28517	2.78113			5	2.25101	1.66454	1.70547	4.23357	0.109946	0.212181
														10	27.5409	17.8372	12.1939	9.87188	0.006474	0.666164
														15	29.495	23.203	16.9279	11.7095	0.297382	1.73507
														p62
															NDRG1 VC			NDRG1 KO
														Control	1	1	1	0.604871	1.04628	0.024676
														2	10.5674	9.47324	15.7166	5.48636	4.42048	1.54348
														5	12.4116	35.0776	69.3355	4.81994	4.77245	4.6897
														10	74.5698	74.6197	74.5297	25.5782	30.7419	24.7736
														15	92.6589	95.2194	83.7652	60.3257	57.3978	67.7139
Figure 7D
	NDRG1 VC								NDRG1 KO
Control	98.6761	99.8632	105.267	102.902	101.852	103.822	95.535	92.082	97.2734	99.6161	101.611	101.264	101.471	101.056	98.7866	98.9211
5	102.699	99.965	103.007	108.618	104.713	103.004	95.4681	92.6453	96.9736	106.288	103.508	103.727	106.759	101.844	103.239	92.8151
10	94.3543	94.8412	96.703	96.5152	90.3062	91.6205	81.5989	74.4574	93.0085	100.376	99.9468	97.5901	97.4696	92.8151	91.5513	78.28
20	18.9039	16.4916	16.6094	14.2289	8.72001	10.3558	6.26313	7.39609	42.8936	42.8151	42.3387	45.9116	28.8825	29.9442	35.007	39.8078
Figure 7E
	NDRG1 VC				NDRG1 KO
Control	1.04053	0.976013	1.04136	0.942101	1.21274	0.975256	1.06826	0.743743
5	0.911497	1.08106	0.91067	0.942928	1.00768	0.88851	0.864903	0.649317
10	1.15385	1.19272	1.32424	1.27047	0.753982	0.808589	0.79124	0.624858
15	1.69975	1.83788	2.32175	2.33664	0.674915	0.689989	1.35808	0.583333

## Sheet: Figure S4
Figure S4 A				Figure S4 B
Control	Metixene			Control	Metixene
1	3.93522			1	4.49154
0.619433	5.93522			0.930451	4.48496
0.876113	4.19514			0.598684	2.3938

## Sheet: Figure S6
Figure S6 A
	Control					Metixene (1 mg/kg)
0	22	21	22	20		21	23	21	20	19
7	23	21	24	22		22	26	22	22	20
14	24	23	24	24		23	26	25	22	21
21	25	24	25	23		23	26	24	23	21
28	26	24	26	25		24	26	25	24	22
35	26	24	25	23		25	27	25	25	22
42	27	26	27	25		26	28	25	24	23
49	26	24	26	23		25	28	25	24	23
56	29	26	27	26		27	29	25	26	24
63	28	26	26	25		26	28	25	25	24
70	29	27	27	25		27	29	24	27	23
77	29	27	29	26		27	30	25	27	25
84	30	27	28	27		27	30	25	26	25
91	31	27	29	27		29	31	27	26	25
Figure S6 B
	Control					Metixene (1 mg/kg)
Brain	0.466	0.45	0.448	0.425		0.391	0.465	0.422	0.423	0.411
Heart	0.186	0.13	0.169	0.131		0.191	0.177	0.128	0.141	0.144
Liver	2.077	1.54	1.748	1.645		1.56	2.03	1.44	1.667	1.497
Kidney	0.24	0.2	0.213	0.184		0.213	0.251	0.216	0.206	0.187
Lungs	0.263	0.159	0.214	0.185		0.184	0.175	0.174	0.182	0.163
Small Int.	0.515	0.342	0.396	0.466		0.366	0.437	0.315	0.487	0.382
Large Int.	0.417	0.326	0.314	0.294		0.416	0.404	0.372	0.319	0.313
Spleen	0.167	0.113	0.144	0.175		0.132	0.182	0.165	0.162	0.146
Stomach	0.365	0.28	0.401	0.397		0.472	0.39	0.278	0.288	0.446
Pancreas	0.083	0.058	0.093	0.078		0.086	0.099	0.082	0.096	0.063

## Sheet: Figure S7
M1							M2							M3							M4
BTBR	HCC1954	MDABr	HCC1806	Hs578T			BTBR	HCC1954	MDABr	HCC1806	Hs578T			BTBR	HCC1954	MDABr	HCC1806	Hs578T			BTBR	HCC1954	MDABr	HCC1806	Hs578T
12.2636	11.0114	10.8049	12.7636	13.4546			9.63552	4.89292	5.79336	8.20946	10.3702			13.616	10.1994	10.662	9.99289	12.3322			19.3848	11.8609	15.3435	19.1225	16.8679
12.0075	12.6158	10.0001	12.4728	13.8479			9.62111	5.43171	5.63382	8.43055	10.4036			14.3358	12.006	10.609	10.0423	11.9143			17.5219	14.7893	12.2743	19.1225	16.8679
11.7653	11.5087	11.3466	13.5977	12.9719			9.91105	5.9548	6.20192	8.05147	10.2166			13.7595	10.5934	10.609	9.76183	11.5214			13.9186	14.7582	16.2692	19.1225	19.738
M5							H3
BTBR	HCC1954	MDABr	HCC1806	Hs578T			BTBR	HCC1954	MDABr	HCC1806	Hs578T
17.4399	10.9073	10.9554	12.1522	13.4542			14.1252	10.9527	8.50028	12.0609	13.2132
14.6341	12.6288	11.0985	11.7817	13.4619			14.4225	9.51176	8.21421	12.5181	13.5422
14.1867	11.7905	10.3298	13.7064	13.8017			14.2211	9.81647	9.56325	12.8649	13.2253

## Sheet: Figure S9
Figure S9 B						Figure S9 C
Control	2	5	10			Control	2	5	10
143.885	4589.22	4159.14	8324.1			67.9688	6581	5569.64	6214.93
72.3182	4432.21	4203.12	8406.8			107	4656.53	5134.32	6247.9
10.9245	3443.32	5647.32	6617.84			134.4	4866.19	5401.36	7227.69

[truncated: 4 more sheets: Figure S11, Figure S12, Figure S13, Figure S15]
